# Supplementary material for: Growth-Blocking Peptides As Nutrition-Sensitive Signals for Insulin Secretion and Body Size Regulation
Source: PLoS Biol. 2016 Feb 29;14(2):e1002392. doi: 10.1371/journal.pbio.1002392 (PMC4771208; doi:10.1371/journal.pbio.1002392)
Supplement: S1 Data — (XLSX) [file pbio.1002392.s001.xlsx]

## Sheet: Fig. 1A, B
C7>2xGFP F	C7>TSC1, TSC2 F	C7>Rheb, GFP F	C7>2xGFP M	C7>TSC1, TSC2 M	C7>Rheb, GFP M
1.3125	0.832	1.3994	1.0826	0.6364	1.0136
1.3665	0.9415	1.4143	1.0811	0.6777	1.1316
1.4468	0.8001	1.387	1.0598	0.8033	1.1484
1.3787	0.8653	1.4178	1.0847	0.7653	1.0612
1.4172	0.8559	1.4172	1.0633	0.6642	1.0562
1.3963	0.9065	1.4317	1.0948	0.7112	1.2043
1.4137	0.8827	1.3673	1.0459	0.7361	1.1284
1.4806	0.8504	1.47	1.1042	0.7667	1.0433
1.4762	0.755	1.4784	1.0751	0.7231	1.1645
1.4462	0.8485	1.3544	1.126	0.7438	1.0348
1.3681	0.8828	1.5664	1.1485	0.7744	1.0341
1.4693	0.8145	1.4396	1.1015	0.6851	1.0366
1.3796	0.8659	1.296	1.0302	0.7519	1.0508
1.4884	0.9198	1.2751	1.0415	0.7459	1.0781
1.539	0.8466	1.2922	1.1953	0.7789	1.0788
1.4266	0.9524	1.3115	1.1173	0.6852	1.0188
1.4151	0.8662	1.3883	1.1363	0.7891	1.07
1.364	0.9058	1.2338	1.1216	0.7378	1.0824
1.3652	0.7856	1.3879	1.0997	0.5909	1.0345
1.4456	0.8731	1.4141	1.1155	0.6999	1.0929
1.5704	0.7792	1.3606	1.0807	0.699	1.0478
1.45	0.8926	1.3129	1.2118	0.6899	1.0193
1.5159	0.9211	1.4003	1.166	0.7039	1.0103
1.5012	0.8008	1.3133	1.0808	0.7783	1.0308
1.4292	0.7995	1.161	1.1297	0.7754	1.0357
1.5366	0.9346	1.2698	1.0485	0.8025	1.0004
1.6369	0.8841	1.2918	1.1392	0.6433	1.0625
1.4192	0.8512	1.3412	1.1263	0.7321	0.9672
1.4065	0.8584	1.4154	1.1458	0.7432	0.9884
1.3937	0.9612	1.4904	1.1496	0.5861	0.9902
1.4966	0.9596	1.3225	1.1277	0.7064	1.0573
1.5365	0.7984	1.433	1.1464	0.5992	1.1028
1.5073	0.8877	1.3244	1.1209	0.6905	0.9767
1.6038	0.8075	1.4251	1.1183	0.5832	0.9982
1.5137	0.8975	1.4995	1.0993	0.636	0.9898
1.4182	0.9109	1.2824	1.1284	0.6794	1.07
1.4077	0.9553	1.4232	1.1166	0.8104	1.1206
1.3749	0.9048	1.4702	1.1555	0.7566	1.0562
1.4976	0.8019	1.3515	1.1547	0.6745	1.0739
1.6166	0.9248	1.2972	1.1176	0.7143	1.1362
1.4886	0.7411	1.2573	1.1942	0.7366	1.0335
1.4607	0.7446	1.3167	1.1103	0.7605	1.1415
1.3998	0.662	1.2479	1.0899	0.7295	1.0308
1.4612	0.6943	1.183	1.0755	0.7484	1.1695
1.5956	0.7267	1.2172	1.1268		1.062
1.4452	0.7921	1.3229	1.1288		1.0311
1.4299	0.8325	1.3808	1.1017		0.9882
	0.9452	1.2601			0.9979
	0.8017	1.2666			0.9785
	0.8676	1.2757			0.9759
	0.8573	1.3098			0.9806
	0.9003	1.3			1.0709
	0.88	1.2361			1.0582
	0.8521	1.2683			1.0153
		1.2736			0.9551
		1.2417			0.9475
		1.2744			0.9209
		1.2028			0.9908
		1.2304			0.9622
		1.1148			0.8712
		1.2766			0.9634
		1.1328			0.9256
		1.2915			0.7864
		1.0093			1.0517
		1.2718			0.9968
		1.3278			0.9608
		1.2128			0.9335
		1.3212			0.9793
		1.3046			0.9832
		1.3368			1.0506
		1.2383
		1.3033

## Sheet: Fig. 1C
C7>2xGFP 0	C7>2xGFP 6	C7>2xGFP 12	C7>2xGFP 18	C7>2xGFP 24	C7>2xGFP 30	C7>2xGFP 36	C7>TSC1, TSC2 0	C7>TSC1, TSC2 6	C7>TSC1, TSC2 12	C7>TSC1, TSC2 18	C7>TSC1, TSC2 24	C7>TSC1, TSC2 30	C7>TSC1, TSC2 36	C7>Rheb, GFP 0	C7>Rheb, GFP 6	C7>Rheb, GFP 12	C7>Rheb, GFP 18	C7>Rheb, GFP 24	C7>Rheb, GFP 30	C7>Rheb, GFP 36
0.3783	0.4874	0.9093	1.0625	1.5804	1.5083	1.5979	0.3161	0.4045	0.5589	0.7304	1.1291	1.1414	0.9915	0.4843	0.6025	0.8412	0.992	1.8179	1.4603	1.8669
0.3926	0.5853	1.0108	1.0993	1.3293	1.501	1.5968	0.2229	0.3536	0.4931	0.5754	0.8808	1.2274	1.0592	0.3155	0.6746	0.6967	1.4465	1.1526	1.8978	1.5277
0.2765	0.5902	0.9568	1.2954	1.2604	1.4019	1.6317	0.2006	0.3177	0.5627	0.7504	0.8253	0.908	1.2821	0.3975	0.7218	1.0792	1.3578	1.4366	1.9525	1.8638
0.3746	0.5122	0.8307	0.925	1.5342	1.5499	1.5088	0.1859	0.4009	0.489	0.6852	0.8809	1.058	1.2731	0.4415	0.576	0.6695	1.0953	1.3326	1.8585	1.6231
0.3928	0.6311	0.7432	1.1908	1.2554	1.5067	1.8924	0.1917	0.3538	0.484	0.5598	0.9577	1.0605	1.1029	0.4065	0.6754	0.9321	1.3119	1.3508	1.9009	1.9872
0.3568	0.5559	0.7929	1.286	1.308	1.7751	1.9459	0.2428	0.4435	0.6889	0.6563	0.9846	1.0503	1.2603	0.3838	0.5496	1.1287	1.4555	1.4209	1.742	1.4689
0.3792	0.5376	0.8726	1.2222	1.4993	1.5733	1.8494	0.2593	0.3784	0.5374	0.5346	0.8752	1.1644	1.1314	0.4383	0.5333	0.983	1.1785	1.2493	1.4215	1.5473
0.3198	0.4905	0.8031	0.9491	1.6473	1.4289	1.9003	0.1898	0.4078	0.4879	0.5963	0.8488	1.2323	1.0651	0.3931	0.6592	1.0039	1.1311	1.2684	1.8997	1.4861
0.374	0.4812	0.7219	1.0635	1.5829	1.5697	1.5626	0.2486	0.301	0.4872	0.7032	0.8909	1.1134	1.1527	0.351	0.5743	0.7135	1.0495	1.2968	1.9674	1.535
0.317	0.5074	0.7487	1.2322	1.5258	1.8779	1.5027	0.2867	0.2869	0.5211	0.5721	1.146	1.0313	1.2842	0.445	0.5029	0.6794	1.1658	1.7503	1.4611	1.5111
0.3564	0.5435	0.875	0.9687	1.7236	1.8679	1.5509	0.2305	0.3161	0.4859	0.5839	0.9784	1.0753	1.0335	0.3651	0.4786	0.7183	1.0014	1.3281	1.4963	1.499
0.3481	0.4258	0.6777	0.9518	1.2809	1.4849	1.5504	0.2387	0.3404	0.5483	0.592	0.7882	1.1845	1.2342	0.3996	0.5221	0.6886	1.0653	1.2574	1.4044	1.8583
0.3562	0.4573	0.9432	1.2753	1.5504	1.4193	1.9172	0.2609	0.3937	0.4674	0.6903	0.9896	1.1335	1.2379	0.4545	0.6459	0.8258	1.3839	1.6139	1.6117	1.8106
0.2908	0.4849	0.7132	1.0984	1.5663	1.7251	1.5285	0.2309	0.2864	0.5342	0.5805	0.9087	0.8684	1.0002	0.3458	0.5769	0.7309	1.3658	1.2013	1.8683	1.5201
0.2776	0.5493	0.9353	1.103	1.2774			0.2458	0.3091	0.5652	0.7534		0.8792	1.5259	0.4192	0.5982	0.7003	1.044			1.5104
0.3162									0.4515					0.3741
									0.4378

## Sheet: Fig. 1D
C7>2xGFP	C7>TSC1, TSC2	C7>Rheb, GFP
46	64	42
48	64	42
48	64	44
48	64	44
48	64	44
48	66	44
48	66	44
48	66	44
48	68	44
48	68	44
48	68	44
48	68	44
48	68	44
48	68	44
48	68	44
50	68	44
50	68	44
50	68	44
50	68	44
50	68	44
50	68	46
50	68	46
50	68	46
50	68	46
50	68	46
50	68	46
50	70	46
50	70	46
50	70	46
50	70	46
50	70	46
50	70	46
50	70	46
50	70	46
50	70	46
50	70	46
50	70	46
50	70	46
50	70	46
50	70	46
50	70	46
50	70	46
50	70	46
50	70	46
50	70	46
50	70	46
50	72	46
50	72	46
50	72	46
50	72	46
50	72	46
50	72	48
50	72	48
50	72	48
52	74	48
52	74	48
52	74	48
52	74	48
52	74	48
52	74	48
52	74	48
52	74	48
52	74	48
52	74	48
52	74	48
52	76	48
52	76	48
52	76	48
52	76	48
52	76	48
52	78	48
54	78	48
54	78	48
54	78	48
56	78	48
56	80	48
58	82	48
		48
		48
		48
		48
		48
		48
		48
		48
		48
		50
		50
		50
		50
		50
		50
		50
		50
		50
		50
		50
		50
		50
		50
		50
		50
		50
		50
		50
		52
		52
		52
		52
		52
		54
		54
		56

## Sheet: Fig. 2A, B
C7>2xGFP F	C7>TSC1, TSC2 F	C7>dsGBP1, GFP F	C7>dsGBP2, GFP F	C7>dsGBP3, GFP F	C7>dsGBP1, dsGBP2 F	C7>2xGFP M	C7>TSC1, TSC2 M	C7>dsGBP1, GFP M	C7>dsGBP2, GFP M	C7>dsGBP3, GFP M	C7>dsGBP1, dsGBP2 M
1.3125	0.832	1.2132	1.2055	1.3668	1.0453	1.0826	0.6364	1.0336	0.9139	1.0641	0.8125
1.3665	0.9415	1.1645	1.2258	1.3837	0.9946	1.0811	0.6777	0.9743	0.9925	1.0864	0.7312
1.4468	0.8001	1.226	1.1417	1.3655	1.0317	1.0598	0.8033	0.966	0.9125	1.1138	0.7725
1.3787	0.8653	1.2232	1.2265	1.3403	0.9516	1.0847	0.7653	1.0701	0.8633	1.0309	0.7538
1.4172	0.8559	1.1938	1.25	1.3215	1.0983	1.0633	0.6642	1.088	0.9673	1.0766	0.7555
1.3963	0.9065	1.2341	1.2051	1.3163	1.0756	1.0948	0.7112	1.0303	0.9595	1.0028	0.7035
1.4137	0.8827	1.123	1.2419	1.3465	1.0312	1.0459	0.7361	1.0182	0.9715	1.1379	0.897
1.4806	0.8504	1.2269	1.2898	1.3585	1.032	1.1042	0.7667	1.0438	0.9389	1.0694	0.8984
1.4762	0.755	1.1975	1.066	1.3179	0.8681	1.0751	0.7231	1.0082	0.9496	0.9818	0.8105
1.4462	0.8485	1.2032	1.2807	1.2099	1.1061	1.126	0.7438	1.0647	0.8987	1.0141	0.888
1.3681	0.8828	1.1361	1.2271	1.3144	1.015	1.1485	0.7744	0.9658	1.086	1.0504	0.6952
1.4693	0.8145	1.2321	1.3867	1.3328	1.0368	1.1015	0.6851	0.9151	0.8875	0.982	0.8676
1.3796	0.8659	1.2313	1.3244	1.2661	1.0479	1.0302	0.7519	0.9336	0.9415	1.0491	0.8879
1.4884	0.9198	1.2571	1.0206	1.2562	1.0961	1.0415	0.7459	0.9914	0.9837	1.0205	0.9362
1.539	0.8466	1.2268	1.1753	1.2338	1.0833	1.1953	0.7789	0.9522	0.9843	1.0361	0.91
1.4266	0.9524	1.2469	1.0612	1.4249	1.0629	1.1173	0.6852	0.9526	0.9423	0.9887	0.7862
1.4151	0.8662	1.2705	1.0901	1.3357	1.0428	1.1363	0.7891	0.9979	0.7979	0.9897	0.7798
1.364	0.9058	1.1436	1.2673	1.2238	1.0084	1.1216	0.7378	0.9538	0.8006	0.9941	0.8032
1.3652	0.7856	1.191	1.1668	1.255	0.7862	1.0997	0.5909	0.9495	0.9984	0.9892	0.7564
1.4456	0.8731	1.2351	1.1925	1.3411	0.8894	1.1155	0.6999	0.9295	0.9715	1.072	0.8895
1.5704	0.7792	1.1434	1.2828	1.2348	1.0003	1.0807	0.699	0.9295	0.9457	1.0591	0.7682
1.45	0.8926	1.2375	1.1898	1.2717	0.9974	1.2118	0.6899	0.9258		0.9729	0.8774
1.5159	0.9211	1.146	1.2181	1.3871	0.9056	1.166	0.7039	0.9496		1.0825	0.8045
1.5012	0.8008	1.2854	1.2598	1.4019	0.8867	1.0808	0.7783	0.9283		1.0317	0.8865
1.4292	0.7995	1.2949	1.1972	1.2938	0.8945	1.1297	0.7754	0.9873		1.1011	0.8439
1.5366	0.9346	1.1829	1.2999	1.4185	0.9587	1.0485	0.8025	0.9538		1.0483	0.8965
1.6369	0.8841	1.193	1.2813	1.5083	0.9475	1.1392	0.6433	1.0718		0.9908	0.8554
1.4192	0.8512	1.1383	1.3108	1.4356	0.9974	1.1263	0.7321	1.051		1.0076	0.7963
1.4065	0.8584	1.2757	1.0825	1.3617	0.8255	1.1458	0.7432	1.0459		1.0553	0.7955
1.3937	0.9612	1.1423	1.1056	1.3956	0.8338	1.1496	0.5861	0.9844		1.0889	0.8472
1.4966	0.9596	1.3344	1.104	1.2933	0.8084	1.1277	0.7064	1.0339		1.1421
1.5365	0.7984	1.35	1.2876	1.4813	0.8645	1.1464	0.5992	1.0377		0.9724
1.5073	0.8877	1.1331	1.0884	1.4222	0.8564	1.1209	0.6905	0.98		1.1576
1.6038	0.8075	1.1801	1.3008	1.4071	0.9813	1.1183	0.5832	1.0945		1.0598
1.5137	0.8975	1.3952	1.2058	1.4186	0.9581	1.0993	0.636	1.0868		1.0545
1.4182	0.9109	1.3075	1.2886	1.3922		1.1284	0.6794	1.0438		1.0903
1.4077	0.9553	1.2683	1.1446	1.4172		1.1166	0.8104	1.0109		1.14
1.3749	0.9048	1.2939	1.3069	1.357		1.1555	0.7566	0.9711		1.1857
1.4976	0.8019	1.3119	1.1448	1.3495		1.1547	0.6745	1.1026		1.1663
1.6166	0.9248	1.3272	1.0562	1.4264		1.1176	0.7143	1.0029		1.0767
1.4886	0.7411	1.3182		1.2988		1.1942	0.7366	0.9922		1.0661
1.4607	0.7446	1.2291		1.4479		1.1103	0.7605	0.9944		1.1705
1.3998	0.662	1.3179		1.4209		1.0899	0.7295	1.0038		1.1912
1.4612	0.6943	1.2678		1.4487		1.0755	0.7484	0.9906		1.1721
1.5956	0.7267	1.2268		1.3173		1.1268		0.9546		1.1248
1.4452	0.7921	1.2367		1.5024		1.1288		0.9864		1.1115
1.4299	0.8325	1.2549		1.5098		1.1017		1.0216		1.1858
	0.9452	1.3205		1.3895				0.9524		1.1681
	0.8017	1.2888		1.5152				0.9495		1.1974
	0.8676	1.254		1.5024				0.9067		1.1235
	0.8573	1.3096		1.4574				1.0967		1.2012
	0.9003	1.2244		1.4868				0.9976		1.1605
	0.88	1.2082		1.4709				0.9266
	0.8521	1.3581						1.0559
		1.325						1.0426
		1.2679						0.9913
		1.3473
		1.2241
		1.2228
		1.3691
		1.3432
		1.1734
		1.108
		1.2469
		1.2482

## Sheet: Fig. 2C
C7>2xGFP 0	C7>2xGFP 6	C7>2xGFP 12	C7>2xGFP 18	C7>2xGFP 24	C7>2xGFP 30	C7>2xGFP 36	C7>TSC1, TSC2 0	C7>TSC1, TSC2 6	C7>TSC1, TSC2 12	C7>TSC1, TSC2 18	C7>TSC1, TSC2 24	C7>TSC1, TSC2 30	C7>TSC1, TSC2 36	C7>dsGBP1, GFP 0	C7>dsGBP1, GFP 6	C7>dsGBP1, GFP 12	C7>dsGBP1, GFP 18	C7>dsGBP1, GFP 24	C7>dsGBP1, GFP 30	C7>dsGBP1, GFP 36	C7>dsGBP2, GFP 0	C7>dsGBP2, GFP 6	C7>dsGBP2, GFP 12	C7>dsGBP2, GFP 18	C7>dsGBP2, GFP 24	C7>dsGBP2, GFP 30	C7>dsGBP2, GFP 36	C7>dsGBP1, dsGBP2 0	C7>dsGBP1, dsGBP2 6	C7>dsGBP1, dsGBP2 12	C7>dsGBP1, dsGBP2 18	C7>dsGBP1, dsGBP2 24	C7>dsGBP1, dsGBP2 30	C7>dsGBP1, dsGBP2 36
0.3783	0.4874	0.9093	1.0625	1.5804	1.5083	1.5979	0.3161	0.4045	0.5589	0.7304	1.1291	1.1414	0.9915	0.331	0.508	0.77	0.9558	1.2661	1.7351	1.773	0.3122	0.4778	0.6618	0.782	1.0321	1.2012	1.1247	0.2765	0.4667	0.6562	0.8155	1.0155	1.4808	1.429
0.3926	0.5853	1.0108	1.0993	1.3293	1.501	1.5968	0.2229	0.3536	0.4931	0.5754	0.8808	1.2274	1.0592	0.2941	0.5493	0.7772	1.1311	1.3181	1.4803	1.4599	0.31	0.5592	0.6217	0.7423	1.2255	1.2853	1.2507	0.2925	0.3724	0.5843	0.6314	0.9587	0.9048	1.1063
0.2765	0.5902	0.9568	1.2954	1.2604	1.4019	1.6317	0.2006	0.3177	0.5627	0.7504	0.8253	0.908	1.2821	0.2835	0.5057	0.8633	1.1334	1.5045	1.6062	1.5206	0.3193	0.5184	0.5124	0.7428	0.9212	1.4273	1.6567	0.2726	0.3758	0.5544	0.783	1.0475	0.8801	1.594
0.3746	0.5122	0.8307	0.925	1.5342	1.5499	1.5088	0.1859	0.4009	0.489	0.6852	0.8809	1.058	1.2731	0.3215	0.4543	0.8139	0.9121	1.1543	1.2855	1.4943	0.3572	0.4896	0.5941	0.6374	1.1473	1.0213	1.529	0.2662	0.4684	0.5714	0.6726	1.0672	1.1128	1.2197
0.3928	0.6311	0.7432	1.1908	1.2554	1.5067	1.8924	0.1917	0.3538	0.484	0.5598	0.9577	1.0605	1.1029	0.3003	0.5496	0.7012	1.0372	1.2192	1.5076	1.8803	0.2806	0.3874	0.548	0.5942	1.1782	1.2885	1.2772	0.3032	0.3704	0.5103	0.7214	0.8044	1.3418	1.3764
0.3568	0.5559	0.7929	1.286	1.308	1.7751	1.9459	0.2428	0.4435	0.6889	0.6563	0.9846	1.0503	1.2603	0.3247	0.4277	0.7163	0.9112	1.3848	1.4485	1.4798	0.2871	0.4702	0.6226	0.7271	1.2209	1.3481	1.5799	0.2524	0.3792	0.5693	0.5792	0.8613	1.3951	1.1482
0.3792	0.5376	0.8726	1.2222	1.4993	1.5733	1.8494	0.2593	0.3784	0.5374	0.5346	0.8752	1.1644	1.1314	0.2806	0.5121	0.7778	0.9529	1.3566	1.7783	1.8566	0.2726	0.4472	0.7147	0.7392	0.8688	1.3764	1.1519	0.2472	0.4611	0.6839	0.8227	0.8223	1.1952	1.3159
0.3198	0.4905	0.8031	0.9491	1.6473	1.4289	1.9003	0.1898	0.4078	0.4879	0.5963	0.8488	1.2323	1.0651	0.2772	0.4623	0.6419	1.2644	1.4012	1.4573	1.4702	0.2937	0.4572	0.666	0.6495	0.9982	1.2419	1.2225	0.3002	0.3762	0.6176	0.823	1.0353	1.108	1.5156
0.374	0.4812	0.7219	1.0635	1.5829	1.5697	1.5626	0.2486	0.301	0.4872	0.7032	0.8909	1.1134	1.1527	0.295	0.4955	0.7109	1.2204	1.5053	1.773	1.4922	0.2934	0.3887	0.7334	0.6939	0.8901	1.488	1.7093	0.2742	0.5171	0.651	0.8992	0.8248	1.0846	1.0903
0.317	0.5074	0.7487	1.2322	1.5258	1.8779	1.5027	0.2867	0.2869	0.5211	0.5721	1.146	1.0313	1.2842	0.3337	0.4592	0.731	0.969	1.0256	1.685	1.9574	0.2722	0.454	0.5367	0.8113	0.9963	1.0275	1.5532	0.3082	0.4182	0.6334	0.7271	0.9436	1.2175	1
0.3564	0.5435	0.875	0.9687	1.7236	1.8679	1.5509	0.2305	0.3161	0.4859	0.5839	0.9784	1.0753	1.0335	0.2918	0.4573	0.7401	1.0525	1.2184	1.3012	1.5005	0.2818	0.3953	0.4097	0.9383	1.2437	1.0733	1.2508	0.2735	0.4312	0.535	0.7888	0.9821	1.3388	1.3883
0.3481	0.4258	0.6777	0.9518	1.2809	1.4849	1.5504	0.2387	0.3404	0.5483	0.592	0.7882	1.1845	1.2342	0.3437	0.459	0.6803	1.2369	1.4844	1.7018	1.4701	0.2684	0.3638	0.5981	0.8571	1.0846	1.0829	1.6645	0.273	0.4442	0.4762	0.6771	0.8389	1.355	1.3844
0.3562	0.4573	0.9432	1.2753	1.5504	1.4193	1.9172	0.2609	0.3937	0.4674	0.6903	0.9896	1.1335	1.2379	0.3024	0.5111	0.6734	0.985	1.2526	1.7981	1.7862	0.2784	0.4108	0.6089	0.605	1.1692	1.3693	1.5594	0.3285	0.4282	0.6141	0.7906	1.0463	1.2582	1.0923
0.2908	0.4849	0.7132	1.0984	1.5663	1.7251	1.5285	0.2309	0.2864	0.5342	0.5805	0.9087	0.8684	1.0002	0.2977	0.4466	0.6514	0.9772	1.3109	1.6546	1.7974	0.2966	0.504	0.6559	0.8779	1.1787	1.4498	1.2458	0.3154	0.5112	0.5935	0.6819	0.9192	1.1254	1.5409
0.2776	0.5493	0.9353	1.103	1.2774			0.2458	0.3091	0.5652	0.7534		0.8792	1.5259	0.3166	0.4437	0.8909	0.9652			1.4912	0.3109			0.9293	1.1685	1.2955	1.1889	0.276	0.3776	0.613	0.8021	0.95593	1.1276	0.8918
0.3162									0.4515						0.4966									0.9165
									0.4378

## Sheet: Fig. 2D
C7>2xGFP	C7>TSC1, TSC2	C7>dsGBP1, GFP	C7>dsGBP2, GFP	C7>dsGBP1, dsGBP2
46	64	46	56	56
48	64	46	56	56
48	64	48	56	56
48	64	48	58	56
48	64	48	58	56
48	66	48	58	56
48	66	48	58	56
48	66	48	58	56
48	68	48	60	58
48	68	48	60	58
48	68	48	60	58
48	68	48	60	58
48	68	48	60	58
48	68	48	60	58
48	68	48	60	58
50	68	48	60	58
50	68	48	60	58
50	68	48	60	58
50	68	48	60	60
50	68	48	60	60
50	68	50	60	60
50	68	50	60	60
50	68	50	60	60
50	68	50	62	60
50	68	50	62	60
50	68	50	62	60
50	70	50	62	62
50	70	50	62	62
50	70	50	62	62
50	70	50	62	62
50	70	50	62	62
50	70	50	62	62
50	70	50	62	62
50	70	50	62	62
50	70	50	62	62
50	70	50	62	62
50	70	50	62	62
50	70	50	62	62
50	70	50	64	62
50	70	50	64	62
50	70	50	64	62
50	70	50	64	62
50	70	50	64	62
50	70	50	64	62
50	70	50	64	62
50	70	50	64	62
50	72	50	64	62
50	72	50	64	64
50	72	50	64	64
50	72	50	64	64
50	72	50	64	64
50	72	50	64	64
50	72	50	64	64
50	72	50	64	64
52	74	50	64	64
52	74	50	64	64
52	74	50	64	64
52	74	50	64	64
52	74	50	64	64
52	74	50	66	64
52	74	50	66	64
52	74	50	66	64
52	74	50	66	64
52	74	52	66	64
52	74	52	66	64
52	76	52	66	64
52	76	52	66	66
52	76	52	66	66
52	76	52	66	66
52	76	52	66	66
52	78	52	66	66
54	78	52	66	66
54	78	52	66	66
54	78	52	66	66
56	78	52	66	66
56	80	52	66	66
58	82	52	66	66
		52	68	66
		52	68	66
		52	68	66
		52	68	66
		52	68	66
		52	68	68
		52	70	68
		52	70	68
		52	70	68
		52	70	68
		54	70	68
		54	70	68
		54	72	68
		54	72	68
		58	72	68
			72	70
			72	70
			72	70
			72	70
			72	70
			74	70
			74	70
			74	72
			76	72
			76	72
			78	72
			82	72
				74
				74
				74
				74
				76
				76
				76
				76
				80
				82
				82

## Sheet: Fig. 2F
	GBP1/RpL3	GBP2/RpL
w1118 #1	0.861728	0.924649
w1118 #2	1.12073	1.17906
w1118 #3	1.14	0.904749
w1118 #4	1.23088	1.25314
w1118 #5	0.646661	0.73841
Ex67/+ #1	0.858871	0.433314
Ex67/+ #2	0.921683	0.553313
Ex67/+ #3	0.462023	0.436619
Ex67/+ #4	0.635899	0.391063
Ex67/+ #5	0.343938	0.30657
Ex67/Ex67 #1	6.03303e-07	0.000811698
Ex67/Ex67 #2	9.42518e-07	0.000287339
Ex67/Ex67 #3	1.81318e-07	0.000431118
Ex67/Ex67 #4	3.78196e-07	0.000194315
Ex67/Ex67 #5	9.52469e-07	0.000252004

## Sheet: Fig. 2G, H
w1118 F	Ex67/+ F	Ex67/Ex67 F	w1118 M	Ex67/+ M	Ex67/Ex67 M
1.4154	1.4435	1.2532	1.1548	1.0477	1.0981
1.4182	1.4378	1.3888	1.1274	1.1081	1.0377
1.4666	1.3886	1.2899	1.1921	1.0926	0.9569
1.3737	1.4464	1.1855	1.1453	1.1002	0.9132
1.4504	1.4501	1.1698	1.0956	1.098	0.9794
1.415	1.4305	1.2396	1.1201	1.0865	1.0658
1.4088	1.426	1.298	1.0229	1.1517	1.0723
1.4955	1.4872	1.3449	1.1554	1.0599	1.0059
1.4806	1.4093	1.3777	1.1925	1.1017	1.0445
1.4403	1.3904	1.3232	1.1104	1.1373	0.8928
1.4023	1.4155	1.2196	1.1083	1.1619	1.0459
1.3525	1.4117	1.254	1.1054	1.164	0.9441
1.4732	1.4184	1.1754	1.0155	1.1102	1.0105
1.4737	1.461	1.2521	1.144	1.124	0.9768
1.4074	1.4541	1.127	1.08	1.078	0.9268
1.4049	1.4518	1.2395	1.1694	1.1057	0.9878
1.4753	1.4264	1.282	1.1234	1.1521	1.0119
1.4965	1.4314	1.2601	1.1916	1.1635	1.0252
1.4337	1.4648	1.3079	1.226	1.0879	1.0038
1.4088	1.434	1.2884	1.151	1.1409	0.9576
1.4812	1.4711	1.3053	1.209	1.1389	0.9176
1.4166	1.4119	1.305	1.112	1.1827	1.1041
1.4664	1.4321	1.3341	1.1658	1.1744	1.0006
1.4274	1.419	1.3486	1.1891	1.1	0.9786
1.4114	1.4837	1.3614	1.1431	1.1161	0.9662
1.4789	1.415	1.3957	1.2004	1.1348	1.0216
1.434	1.4868	1.3083	1.1729	1.1465	1.008
1.4189	1.4613	1.2686	1.0212	1.1857	0.9961
1.4474	1.4611	1.2632	1.0853	1.1346	0.9941
1.4558	1.4808	1.4175	1.129	1.1746	0.8721
1.4475	1.4049	1.2737	1.0745	1.1642	1.0499
1.5388	1.4013	1.2581	1.1003	1.1608	1.0253
1.4557	1.4245	1.2495	1.0738	1.169	1.0189
1.4453	1.5237	1.2073	1.2092	1.148	1.1143
1.5054	1.5343	1.2132	1.1952	1.166	0.9773
1.5646	1.4541	1.334	1.1472	1.1449	1.1427
1.433	1.4586	1.3382	1.1793	1.1114	1.1653
1.4749	1.4063	1.2827	1.236	1.138	0.9867
1.5356	1.4654	1.3034	1.0603	1.1245	0.9791
1.4769	1.4343	1.2794	1.1883	1.1441	1.0417
1.5842	1.4846	1.3156	1.1857	1.1795	1.1047
1.4712	1.4251	1.2247	1.1654	1.1374	0.9758
1.5118	1.4316	1.2705	1.2627	1.1124	1.0342
1.4867	1.4589	1.0118	1.164	1.1154	1.0989
1.4745	1.4654	1.1368	1.1928	1.1013	1.0668
1.4153	1.4011	1.3133	1.1401	1.1152	1.066
1.4983	1.4177	1.3023	1.1833	1.1094	1.0116
1.486	1.4243	1.2446	1.1683	1.1604	1.0003
1.5054	1.4324	1.1706	1.1817	1.184	1.0582
	1.4543	1.3469		1.137	1.0017
	1.4598	1.1743		1.1403	0.9835
	1.4533	1.2351		1.0803	0.9521
	1.431	1.1886		1.0987	0.9746
	1.4338	1.2215		1.1034	0.9968
	1.4654	1.3029		1.0456	0.8607
	1.4367	1.2564		1.0984	0.9767
	1.4703	1.2621		1.095	0.9755
	1.4228	1.2549		1.1064	0.9494
	1.4398	1.181		1.0692	1.0737
	1.4245	1.2501		1.1183	0.9838
	1.4849	1.2487		1.1443	0.9765
	1.4187	1.2447		1.1317	0.9756
	1.4877	1.3319		1.1353	1.0085
	1.4633	1.3319		1.1358	1.0105
	1.4634	1.2457		1.1461	0.945
	1.4833	1.2264		1.1521	0.9436
	1.4436	1.2685		1.1909	1.032
	1.4448	1.0132		1.1495	1.0233
		1.1355		1.1572	0.955
				1.1565	0.9547
				1.1412	1.0367
				1.2079	1.0354
				1.215	0.9879
				1.1743	0.9786
				1.0955
				1.0994

## Sheet: Fig. 2K
w1118 0	w1118 6	w1118 12	w1118 18	w1118 24	w1118 30	w1118 36	Ex67/+ 0	Ex67/+ 6	Ex67/+ 12	Ex67/+ 18	Ex67/+ 24	Ex67/+ 30	Ex67/+ 36	Ex67/Ex67 0	Ex67/Ex67 6	Ex67/Ex67 12	Ex67/Ex67 18	Ex67/Ex67 24	Ex67/Ex67 30	Ex67/Ex67 36
0.3333	0.6104	1.0082	1.2204	1.7987	1.8918	1.9775	0.28908	0.6387	0.8464	1.1874	1.6438	2.0082	2.0843	0.3454	0.6299	0.7501	1.2607	1.1447	1.3168	1.3233
0.4372	0.4704	1.0565	1.3288	1.4029	1.9785	1.9083	0.30991	0.5667	0.6382	1.3537	1.7409	2.0481	2.0007	0.4032	0.6654	0.7441	0.9595	0.8413	1.0793	1.4287
0.3744	0.5316	0.9234	1.5331	1.5924	1.4596	1.6125	0.2976	0.5751	0.8804	1.2523	1.663	1.9291	2.0641	0.2327	0.3786	0.8636	0.7911	1.4502	1.4427	1.2549
0.3784	0.4685	0.9134	1.0875	1.6482	1.6088	2.0914	0.3216	0.5958	0.8599	1.2725	1.2632	1.6543	1.911	0.3825	0.4358	0.7478	0.8772	1.1945	1.3827	1.3644
0.3696	0.5389	0.9344	1.4423	1.5514	1.9447	1.6178	0.3353	0.5858	0.7824	1.0838	1.6695	1.5534	1.9691	0.3701	0.6011	0.675	1.292	1.1385	1.0057	1.3598
0.4018	0.4402	0.92	0.9947	1.6166	2.1068	1.5941	0.3169	0.4945	0.8485	1.2352	1.3395	1.5934	1.6085	0.2981	0.4731	0.7071	0.9211	1.1322	1.1342	1.3416
0.3276	0.4685	1.0432	1.1204	1.8729	2.0028	1.819	0.311	0.5219	0.888	1.1122	1.3723	1.8791	1.5657	0.3018	0.4738	0.6602	0.9147	1.005	1.4056	1.509
0.4478	0.5443	0.9634	1.4562	1.2463	1.6442	1.4832	0.3019	0.526	0.9515	1.0074	1.7198	1.9134	1.5748	0.305	0.5481	0.6043	0.951	0.9856	1.3759	1.3079
0.4672	0.5436	0.9974	1.5003	1.9412	1.525	1.8828	0.2874	0.5605	0.9051	1.1085	1.7409	1.9162	1.5168	0.2743	0.3684	0.5895	0.7281	1.1485	1.0485	1.1161
0.377	0.5485	0.9201	1.0235	1.2816	1.931	1.8121	0.2753	0.6432	0.8664	1.1629	1.5877	1.9386	1.5087	0.2842	0.377	0.5586	0.8058	1.1832	1.0586	1.3385
0.4504	0.4104	0.7934	1.1049	1.1675	1.9777	1.5258	0.3582	0.532	0.7422	1.1909	1.4254	1.5094	2.0036	0.1584	0.3005	0.7496	0.8255	1.1385	1.1132	1.4059
0.4338	0.4668	0.7588	1.1114	1.658	1.7297	2.0806	0.285	0.4904	0.7651	1.1074	1.3895	1.9218	2.0203	0.2424	0.5284	0.7743	0.9385	1.3756	1.0574	1.2485
0.3377	0.6274	0.8623	1.2857	1.2376	1.8489	1.9003	0.2836	0.5032	0.788	0.9341	1.4351	1.5841	2.0523	0.2789	0.3305	0.7584	0.9582	1.4403	1.4003	1.3857
0.4578	0.5635	0.7918	1.3475	1.2332	1.5938	1.6194	0.3454	0.5414	0.8324	1.2554	1.7304	1.5234	1.6527	0.2493	0.3403	0.5096	0.834	1.3856	1.3885	1.3386
0.4654	0.5734	0.834	1.2485	1.4017	1.503	1.8482	0.3092	0.5478	0.7818	0.9517	1.7498	1.5384	2.0781	0.2586	0.4475	0.8014		1.1945		1.4843
0.3774	0.6014	0.6318	1.2854	1.9856	1.5046	1.9841	0.2521		0.8513
0.468	0.5834	0.876	1.0805	1.6354	2.0102	2.0745	0.2829
0.4452	0.4985	0.8614	1.23	1.7264	2.0237	2.0013	0.2433
0.3375	0.5015	0.7805	1.2184	1.6634	1.932	2.0576
0.4366	0.5227	0.8364	1.008	1.3632	1.6654	1.9238
0.3733	0.56	0.8818	1.195	1.658	1.554	1.974
0.3748	0.6215	0.9475	1.1586	1.3405	1.6022	1.6238
0.3703	0.5383	0.9074	1.2032	1.3732	1.8834	1.5734
0.3994	0.4984	0.863	1.1132	1.712	1.9043	1.5795
0.3895	0.498	0.7427	0.9454	1.7324	1.9135	1.5249
0.2988	0.5323	0.764	1.253	1.6012	1.9248	1.5093
0.3094	0.5473	0.7828	0.9674	1.433	1.5236	2.0102
0.3045		0.8247		1.3995	1.932	2.019
0.3374		0.794		1.4327	1.5843	2.0539
0.3434		0.8543		1.7324	1.538	1.6459
0.3085				1.7349	1.5388	2.0674
0.321
0.3021
0.2785
0.2856
0.354
0.2843
0.2846
0.3375
0.3104
0.2785
0.2985
0.265

## Sheet: Fig. 2L
w1118	Ex67/+	Ex67/Ex67
46	46	52
46	48	52
46	48	52
46	48	52
46	48	52
48	48	52
48	48	52
48	48	52
48	48	54
48	48	54
48	48	54
48	48	54
48	48	56
48	48	56
48	48	56
48	48	56
48	48	56
48	48	56
48	48	56
48	48	56
48	48	56
48	48	56
48	48	56
48	50	56
48	50	58
48	50	58
48	50	58
48	50	58
48	50	58
48	50	58
48	50	58
48	50	58
48	50	58
48	50	58
48	50	58
48	50	58
48	50	58
50	50	58
50	50	60
50	50	60
50	50	60
50	50	60
50	50	60
50	50	60
50	50	60
50	50	62
50	50	62
50	50	62
50	50	62
50	50	62
50	50	62
50	50	62
50	50	64
50	50	64
50	50	64
50	50	66
50	50	66
50	52	66
50	52	68
50	52	68
50	52	68
50	52	68
50	52	68
50	52	68
50	52	68
50	52	70
50	52	70
50	52	70
50	52	72
52	52	72
52	52	74
52	52	74
52	52	74
52	52	76
52	52	76
52	52	78
52	52	78
52	52	80
52	52	80
52	52	80
52	52	82
52	54	82
52	54	82
52	54	84
52	54
52	56
52	56
52	58
52	58
52
54
54
54
54
54
54
54
54
56
56
56
56
56
56
58
58
60
60
62

[truncated: 32 more sheets: Fig. 3A, B, Fig. 3C, D, Fig. 4C, D, Fig. 4G, H, Fig. 5A, Fig. 5D, E, Fig. 5G, H., Fig. 5I, J, Fig. 6A, B, Fig. 6C, Fig. 6D, Fig. 6G, H, Fig. 6I, Fig. 7A, B, Fig. 7C, Fig. 7D, Fig. 7G, H, Fig. 7I, Fig. 8C, D, Fig. 8G, H …]
